# Supplementary material for: Pigment Identification and Gene Expression Analysis during Erythrophore Development in Spotted Scat (Scatophagus argus) Larvae
Source: Int J Mol Sci. 2023 Oct 19;24(20):15356. doi: 10.3390/ijms242015356 (PMC10607709; doi:10.3390/ijms242015356)
Supplement: Supplementary file 1 [file ijms-24-15356-s001.zip]

Archive with 1 entries (1 files):
- ijms-2617754-supplementary.pdf
